# Supplementary material for: Pathogen Profiles in Outpatients with Non-COVID-19 during the 7th Prevalent Period of COVID-19 in Gunma, Japan
Source: Microorganisms. 2023 Aug 24;11(9):2142. doi: 10.3390/microorganisms11092142 (PMC10536078; doi:10.3390/microorganisms11092142)
Supplement: Supplementary file 1 [file microorganisms-11-02142-s001.zip]

Archive with 1 entries (1 files):
- microorganisms-2555709-supplementary.pdf
